# Supplementary material for: N20D/N116E Combined Mutant Downward Shifted the pH Optimum of Bacillus subtilis NADH Oxidase
Source: Biology (Basel). 2023 Mar 30;12(4):522. doi: 10.3390/biology12040522 (PMC10135872; doi:10.3390/biology12040522)
Supplement: Supplementary file 1 [file biology-12-00522-s001.zip]

Archive with 1 entries (1 files):
- biology-2253943-supplementary.pdf
